# Supplementary material for: Lifetime prevalence and potential determinants of psychotic experiences in the general population of Qatar
Source: Psychol Med. 2019 May 28;50(7):1110–20. doi: 10.1017/S0033291719000977 (PMC7253618; doi:10.1017/S0033291719000977)
Supplement: Supplementary file 1 [file S0033291719000977sup.zip]

Archive with 2 entries (2 files):
- S0033291719000977sup001.docx
- S0033291719000977sup002.docx
